# Supplementary material for: A new species of Ithome Chambers (Lepidoptera, Cosmopterigidae, Chrysopeleiinae) from the Atacama Desert revealed by morphology and DNA barcodes
Source: Zookeys. 2020 Feb 17;912:125–38. doi: 10.3897/zookeys.912.47562 (PMC7040044; doi:10.3897/zookeys.912.47562)
Supplement: XML Treatment for Ithome tamarugensis [file zookeys.912.47562-treatment1.xml]

<!DOCTYPE tp:taxon-treatment
  PUBLIC "-//TaxonX//DTD Taxonomic Treatment Publishing DTD v0 20100105//EN" "tax-treatment-NSO.dtd">
<tp:taxon-treatment xmlns:tp="http://www.plazi.org/taxpub"><tp:treatment-meta><kwd-group><label>Taxon classification</label><kwd><named-content xmlns:xlink="http://www.w3.org/1999/xlink" content-type="kingdom">Animalia</named-content></kwd><kwd><named-content xmlns:xlink="http://www.w3.org/1999/xlink" content-type="order">Lepidoptera</named-content></kwd><kwd><named-content xmlns:xlink="http://www.w3.org/1999/xlink" content-type="family">Cosmopterigidae</named-content></kwd></kwd-group><mixed-citation publication-type="journal"><person-group><name><surname>Espinoza-Donoso</surname><given-names>Sebastián</given-names></name><name><surname>Bobadilla</surname><given-names>Dante</given-names></name><name><surname>Huanca-Mamani</surname><given-names>Wilson</given-names></name><name><surname>Vargas-Ortiz</surname><given-names>Marcelo</given-names></name><name><surname>Vargas</surname><given-names>Héctor A.</given-names></name></person-group><article-title>A new species of <italic><tp:taxon-name><tp:taxon-name-part taxon-name-part-type="genus" reg="Ithome">Ithome</tp:taxon-name-part></tp:taxon-name></italic> Chambers (<tp:taxon-name><tp:taxon-name-part taxon-name-part-type="order">Lepidoptera</tp:taxon-name-part></tp:taxon-name>, <tp:taxon-name><tp:taxon-name-part taxon-name-part-type="family">Cosmopterigidae</tp:taxon-name-part></tp:taxon-name>, <tp:taxon-name><tp:taxon-name-part taxon-name-part-type="subfamily">Chrysopeleiinae</tp:taxon-name-part></tp:taxon-name>) from the Atacama Desert revealed by morphology and DNA barcodes</article-title><source>Zookeys</source><day>17</day><month>2</month><year>2020</year><volume>912</volume><fpage>125</fpage><lpage>138</lpage><pub-id pub-id-type="doi">10.3897/zookeys.912.47562</pub-id></mixed-citation></tp:treatment-meta><tp:nomenclature><tp:taxon-name><object-id xmlns:xlink="http://www.w3.org/1999/xlink" content-type="arpha" xlink:type="simple">332882FC-57BA-5093-AEE6-F491D9109FE3</object-id>
              <tp:taxon-name-part taxon-name-part-type="genus" reg="Ithome">Ithome</tp:taxon-name-part>
              <tp:taxon-name-part taxon-name-part-type="species" reg="tamarugensis">tamarugensis</tp:taxon-name-part>
              <object-id xmlns:xlink="http://www.w3.org/1999/xlink" content-type="zoobank" xlink:type="simple">http://zoobank.org/43BEAA78-9AA8-43BB-BD05-6BC197292B7F</object-id>
            </tp:taxon-name><tp:taxon-authority>Vargas</tp:taxon-authority><tp:taxon-status xmlns:xlink="http://www.w3.org/1999/xlink" xlink:type="simple">sp. nov.</tp:taxon-status><xref ref-type="fig" rid="F2">Figures 2</xref><xref ref-type="fig" rid="F3">, 3</xref><xref ref-type="fig" rid="F4">, 4</xref><tp:nomenclature-citation-list><tp:nomenclature-citation><tp:taxon-name>
                  <tp:taxon-name-part taxon-name-part-type="genus" reg="Ithome">Ithome</tp:taxon-name-part>
                </tp:taxon-name><comment>sp. (<xref ref-type="bibr" rid="B30">Vargas et al. 1986</xref>; <xref ref-type="bibr" rid="B29">Vargas and Bobadilla 2000</xref>)</comment></tp:nomenclature-citation><tp:nomenclature-citation><tp:taxon-name>
                  <tp:taxon-name-part taxon-name-part-type="genus" reg="Ithome">Ithome</tp:taxon-name-part> <tp:taxon-name-part taxon-name-part-type="species" reg="concolorella">concolorella</tp:taxon-name-part></tp:taxon-name><comment>; misidentification (<xref ref-type="bibr" rid="B2">Artigas 1994</xref>)</comment></tp:nomenclature-citation></tp:nomenclature-citation-list></tp:nomenclature><tp:treatment-sec sec-type="type locality" id="SECID0EWOAE"><title>Type locality.</title><p>Chile, Tarapacá Region, Tamarugal Province, La Tirana village, <named-content xmlns:xlink="http://www.w3.org/1999/xlink" content-type="dwc:verbatimCoordinates" xlink:type="simple"><named-content content-type="geo-json" specific-use="{&#34;type&#34;:&#34;Point&#34;,&#34;coordinates&#34;:[-69.650000,-20.333333]}" id="NCID0E6OAE" xlink:type="simple">20°20'S, 69°39'W</named-content></named-content>.</p></tp:treatment-sec><tp:treatment-sec sec-type="type material" id="SECID0EEPAE"><title>Type material.</title><p>Holotype male, pinned, genitalia slide HAV-1307. Original labels: “Chile, Tamarugal, La Tirana, emerged October, 2019, H.A. Vargas coll.”, “ex-larva inflorescence <italic><tp:taxon-name><tp:taxon-name-part taxon-name-part-type="genus" reg="Prosopis">Prosopis</tp:taxon-name-part> <tp:taxon-name-part taxon-name-part-type="species" reg="tamarugo">tamarugo</tp:taxon-name-part></tp:taxon-name></italic>, collected September, 2019”, “Holotype / <italic><tp:taxon-name><tp:taxon-name-part taxon-name-part-type="genus" reg="Ithome">Ithome</tp:taxon-name-part></tp:taxon-name></italic> / <italic><tp:taxon-name><tp:taxon-name-part taxon-name-part-type="genus" reg="Ithome"/><tp:taxon-name-part taxon-name-part-type="species" reg="tamarugensis">tamarugensis</tp:taxon-name-part></tp:taxon-name></italic> / Vargas” [red handwritten label] (<named-content xmlns:xlink="http://www.w3.org/1999/xlink" content-type="dwc:institutional_code" xlink:type="simple">MNNC</named-content>).</p></tp:treatment-sec><tp:treatment-sec sec-type="material" id="SECID0ELQAE"><title>Other material.</title><p>Paratypes (Five males, five females). One male (genitalia slide HAV-1309), two females (genitalia slides HAV-1308, 1310), same data as for holotype (<named-content xmlns:xlink="http://www.w3.org/1999/xlink" content-type="dwc:institutional_code" xlink:type="simple">MNNC</named-content>). Four males (genitalia slides HAV-1311, 1313, 1315, 1317), three females (genitalia slides HAV-1312, 1314, 1316), same data as for holotype (<abbrev xmlns:xlink="http://www.w3.org/1999/xlink" content-type="institution" xlink:title="Colección Entomológica de la Universidad de Tarapacá, Arica, Chile" id="ABBRID0EWQAE" xlink:type="simple">IDEA</abbrev>).</p></tp:treatment-sec><tp:treatment-sec sec-type="diagnosis" id="SECID0E2QAE"><title>Diagnosis.</title><p>The mainly shiny black adults of <italic><tp:taxon-name><tp:taxon-name-part taxon-name-part-type="genus" reg="Ithome">I.</tp:taxon-name-part> <tp:taxon-name-part taxon-name-part-type="species" reg="tamarugensis">tamarugensis</tp:taxon-name-part></tp:taxon-name></italic> resemble those of <italic><tp:taxon-name><tp:taxon-name-part taxon-name-part-type="genus" reg="Ithome">I.</tp:taxon-name-part> <tp:taxon-name-part taxon-name-part-type="species" reg="tiaynai">tiaynai</tp:taxon-name-part></tp:taxon-name></italic>, the only other Chilean congeneric. In addition, the genitalia of the two species are outstandingly similar. However, the male of <italic><tp:taxon-name><tp:taxon-name-part taxon-name-part-type="genus" reg="Ithome">I.</tp:taxon-name-part> <tp:taxon-name-part taxon-name-part-type="species" reg="tamarugensis">tamarugensis</tp:taxon-name-part></tp:taxon-name></italic> has the phallus dorsally excavated in the middle, slightly broadened subapically, and with a deep cleft apically. In contrast, the phallus of <italic><tp:taxon-name><tp:taxon-name-part taxon-name-part-type="genus" reg="Ithome">I.</tp:taxon-name-part> <tp:taxon-name-part taxon-name-part-type="species" reg="tiaynai">tiaynai</tp:taxon-name-part></tp:taxon-name></italic> is parallel sided in the middle, slightly straightening subapically, and with a small cleft apically. The female of <italic><tp:taxon-name><tp:taxon-name-part taxon-name-part-type="genus" reg="Ithome">I.</tp:taxon-name-part> <tp:taxon-name-part taxon-name-part-type="species" reg="tamarugensis">tamarugensis</tp:taxon-name-part></tp:taxon-name></italic> has a short cylindrical antrum and coiled ductus bursae. In contrast, the female of <italic><tp:taxon-name><tp:taxon-name-part taxon-name-part-type="genus" reg="Ithome">I.</tp:taxon-name-part> <tp:taxon-name-part taxon-name-part-type="species" reg="tiaynai">tiaynai</tp:taxon-name-part></tp:taxon-name></italic> has a mainly undifferentiated antrum and conic ductus bursae. Although signa were not mentioned in the original description of <italic><tp:taxon-name><tp:taxon-name-part taxon-name-part-type="genus" reg="Ithome">I.</tp:taxon-name-part> <tp:taxon-name-part taxon-name-part-type="species" reg="tiaynai">tiaynai</tp:taxon-name-part></tp:taxon-name></italic>, recent observations have revealed the presence of two signa similar to those found in <italic><tp:taxon-name><tp:taxon-name-part taxon-name-part-type="genus" reg="Ithome">I.</tp:taxon-name-part> <tp:taxon-name-part taxon-name-part-type="species" reg="tamarugensis">tamarugensis</tp:taxon-name-part></tp:taxon-name></italic>.</p></tp:treatment-sec><tp:treatment-sec sec-type="description" id="SECID0EZTAE"><title>Description.</title><p><bold>Male</bold> (Fig. <xref ref-type="fig" rid="F2">2</xref>). Forewing length 4.4–4.6 mm.</p><fig id="F2" position="float" orientation="portrait"><object-id xmlns:xlink="http://www.w3.org/1999/xlink" content-type="doi" xlink:type="simple">10.3897/zookeys.912.47562.figure2</object-id><object-id xmlns:xlink="http://www.w3.org/1999/xlink" content-type="arpha" xlink:type="simple">978E2269-F229-59BA-B011-18F98CB90BCD</object-id><label>Figure 2.</label><caption><p>Holotype of <italic><tp:taxon-name><tp:taxon-name-part taxon-name-part-type="genus" reg="Ithome">Ithome</tp:taxon-name-part> <tp:taxon-name-part taxon-name-part-type="species" reg="tamarugensis">tamarugensis</tp:taxon-name-part></tp:taxon-name></italic> Vargas sp. nov. in dorsal view. Scale bar: 1 mm.</p></caption><graphic xmlns:xlink="http://www.w3.org/1999/xlink" xlink:href="zookeys-912-125-g002.jpg" position="float" orientation="portrait" xlink:type="simple" id="oo_380644.jpg"><uri content-type="original_file" xlink:type="simple">https://binary.pensoft.net/fig/380644</uri></graphic></fig><p>Head. Shiny dark grey on face, shiny black dorsally. Haustellum shiny dark grey. Labial palpus shiny black. Antenna shiny black, filiform, about 3/4 wing length; pecten formed by a dark brown scale placed near base of scape.</p><p>Thorax. Shiny black dorsally, brownish grey laterally. Foreleg mainly shiny black; coxa brownish grey laterally; brownish grey at middle and apex of tibia and apex of tarsomeres. Midleg mainly shiny black; two brownish grey tibial spurs; brownish grey at apex of tarsomeres. Hindleg mainly shiny black laterally, brownish grey medially; tibia with longitudinal stripe of short, hair-like, yellowish-grey scales dorsally; four brownish-grey tibial spurs; tarsomeres mainly brownish grey with a few darker areas. Forewing shiny black with slightly differentiated (or sometimes absent) brownish-grey transverse stripe subapically; fringe brownish grey. Hindwing shiny black on basal half, brownish grey on distal half; fringe brownish grey.</p><p>Abdomen (Fig. <xref ref-type="fig" rid="F3">3a</xref>). Mainly brownish grey; shiny black on terga I–IV; lateral membrane of segment VII with a pocket of yellowish-brown, hair-like scales exceeding slightly the posterior margin of tergum VIII. Tergum VII mainly not modified, posterior margin broadly convex. Sternum VII modified, well-sclerotized margins, a transverse stripe close to the posterior margin divides the sternum into a square-shaped anterior part and a posterior transverse band; anterolateral margin slightly convex; posterior part of lateral margin laterally projected, posterior margin slightly convex. Tergum VIII hood-shaped; anterior margin broadly concave, posterior margin broadly convex, slightly excavated in the middle; narrow, sclerotized rod medially, anterior end bifurcated. Sternum VIII strongly modified, partially overlapped with sternum VII; longitudinally divided by a sharp posterior excavation that reaches the anterior margin; two narrow sclerotized rods medially in the middle of anterior margin, length similar to rod of tergum VIII; two finger-like posterior projections of similar length, with right one slightly narrower; both projections with an inward spine of differing length; the left projection with a short, robust, and tapering spine medially near middle, the right projection with a long, narrow, and straight spine medially, bent near base.</p><fig id="F3" position="float" orientation="portrait"><object-id xmlns:xlink="http://www.w3.org/1999/xlink" content-type="doi" xlink:type="simple">10.3897/zookeys.912.47562.figure3</object-id><object-id xmlns:xlink="http://www.w3.org/1999/xlink" content-type="arpha" xlink:type="simple">7E45B6B5-1EC5-5A5A-AC98-1A6A61DC23BB</object-id><label>Figure 3.</label><caption><p>Male genitalia and pregenital abdominal segments of <italic><tp:taxon-name><tp:taxon-name-part taxon-name-part-type="genus" reg="Ithome">Ithome</tp:taxon-name-part> <tp:taxon-name-part taxon-name-part-type="species" reg="tamarugensis">tamarugensis</tp:taxon-name-part></tp:taxon-name></italic> Vargas, sp. nov. <bold>A</bold> Abdominal segments VII and VIII <bold>B</bold> genitalia in ventral view, phallus removed, asterisk shows the right valva <bold>C</bold> phallus in lateral view <bold>D</bold> apex of the hook of the left valva (marked with arrow in <bold>B</bold>) <bold>E</bold> apex of phallus, arrow shows the dorsal excavation <bold>F</bold> cornutus. Scale bar: 0.1 mm.</p></caption><graphic xmlns:xlink="http://www.w3.org/1999/xlink" xlink:href="zookeys-912-125-g003.jpg" position="float" orientation="portrait" xlink:type="simple" id="oo_380645.jpg"><uri content-type="original_file" xlink:type="simple">https://binary.pensoft.net/fig/380645</uri></graphic></fig><p><bold><italic>Male genitalia</italic></bold> (Fig. <xref ref-type="fig" rid="F3">3b–f</xref>). Uncus short, slightly shorter than the left spine on sternum VII, narrow, parallel sided, apex suddenly pointed. Tegumen narrow, somewhat forceps-like, slightly broadened ventrally. Saccus about 1.5 times length of uncus, with a longitudinal ventral carina and a pair of convex lateral projections. Subscaphium as a narrow stripe, slightly sclerotized, and with a few small setae on the membrane near base of subscaphium. Valvae asymmetrical; left valva lobular (Fig. <xref ref-type="fig" rid="F3">3b</xref>, arrow), a slightly curved pointed hook distally (Fig. <xref ref-type="fig" rid="F3">3d</xref>), a few short setae near apex of hook; right valva lobular without hook. Phallus (Fig. <xref ref-type="fig" rid="F3">3c</xref>) cylindrical, dorsally excavated at middle (Fig. <xref ref-type="fig" rid="F3">3e</xref>, arrow), slightly broadened subapically; apex with a deep cleft and a knife-like projection. Vesica with a conic cornutus (Fig. <xref ref-type="fig" rid="F3">3f</xref>), similar in size to apical cleft of phallus.</p><p><bold>Female.</bold> Similar to male in size and coloration. Hindwing brownish grey; fenulum with three acanthae. Abdomen brownish grey. Separation between VI and VII segments slightly differentiated.</p><p><bold><italic>Female genitalia</italic></bold> (Fig. <xref ref-type="fig" rid="F4">4a–e</xref>). Papillae analis well sclerotized, fused medially, forming a triangular plate with serrated lateral margin (Fig. <xref ref-type="fig" rid="F4">4b</xref>). Intersegmental membrane between papillae and segment VIII with triangular spinules (Fig. <xref ref-type="fig" rid="F4">4c</xref>). Posterior apophysis rod-shaped, narrow, elongated, about three times length of tergum VIII. Anterior apophysis rod-shaped, about 2/3 length of posterior apophysis. Tergum VIII slightly more sclerotized and with a few long setae posterolaterally. Lamella postvaginalis as a small semicircular plate in middle of posterior margin of sternum VII (Fig. <xref ref-type="fig" rid="F4">4d</xref>). Ostium bursae as a narrow longitudinal slit on middle of sternum VII. Antrum cylindrical, apex rounded. Ductus bursae arising subapically on antrum, membranous, coiled. Corpus bursae pear-shaped, membranous, with two small conical signa close to the base (Fig. <xref ref-type="fig" rid="F4">4e</xref>).</p><fig id="F4" position="float" orientation="portrait"><object-id xmlns:xlink="http://www.w3.org/1999/xlink" content-type="doi" xlink:type="simple">10.3897/zookeys.912.47562.figure4</object-id><object-id xmlns:xlink="http://www.w3.org/1999/xlink" content-type="arpha" xlink:type="simple">76DB245D-ABB1-57BC-BDB5-8444D07141D3</object-id><label>Figure 4.</label><caption><p>Female genitalia of <italic><tp:taxon-name><tp:taxon-name-part taxon-name-part-type="genus" reg="Ithome">Ithome</tp:taxon-name-part> <tp:taxon-name-part taxon-name-part-type="species" reg="tamarugensis">tamarugensis</tp:taxon-name-part></tp:taxon-name></italic> Vargas, sp. nov. <bold>A</bold> Female genitalia in ventral view <bold>B</bold> papillae analis <bold>C</bold> ornamentation of intersegmental membrane between papillae and segment VIII <bold>D</bold> lamella postvaginalis <bold>E</bold> signum. Scale bar: 0.1 mm.</p></caption><graphic xmlns:xlink="http://www.w3.org/1999/xlink" xlink:href="zookeys-912-125-g004.jpg" position="float" orientation="portrait" xlink:type="simple" id="oo_380646.jpg"><uri content-type="original_file" xlink:type="simple">https://binary.pensoft.net/fig/380646</uri></graphic></fig></tp:treatment-sec><tp:treatment-sec sec-type="distribution" id="SECID0ELZAE"><title>Geographic distribution.</title><p><italic><tp:taxon-name><tp:taxon-name-part taxon-name-part-type="genus" reg="Ithome">Ithome</tp:taxon-name-part> <tp:taxon-name-part taxon-name-part-type="species" reg="tamarugensis">tamarugensis</tp:taxon-name-part></tp:taxon-name></italic> is known from the Pampa del Tamarugal (Fig. <xref ref-type="fig" rid="F5">5a</xref>), Atacama Desert of northern Chile.</p><fig id="F5" position="float" orientation="portrait"><object-id xmlns:xlink="http://www.w3.org/1999/xlink" content-type="doi" xlink:type="simple">10.3897/zookeys.912.47562.figure5</object-id><object-id xmlns:xlink="http://www.w3.org/1999/xlink" content-type="arpha" xlink:type="simple">635ACA0E-EADA-5011-9EA4-E1611E0BA20C</object-id><label>Figure 5.</label><caption><p>Habitat and host plant of <italic><tp:taxon-name><tp:taxon-name-part taxon-name-part-type="genus" reg="Ithome">Ithome</tp:taxon-name-part> <tp:taxon-name-part taxon-name-part-type="species" reg="tamarugensis">tamarugensis</tp:taxon-name-part></tp:taxon-name></italic> Vargas, sp. nov. in the Atacama Desert. <bold>A</bold> Habitat near La Tirana village, Pampa del Tamarugal, northern Chile <bold>B</bold> a tree of <tp:taxon-name><tp:taxon-name-part taxon-name-part-type="genus" reg="Prosopis"/><tp:taxon-name-part taxon-name-part-type="species" reg="tamarugo">tamarugo</tp:taxon-name-part></tp:taxon-name>, <italic><tp:taxon-name><tp:taxon-name-part taxon-name-part-type="genus" reg="Prosopis">Prosopis</tp:taxon-name-part> <tp:taxon-name-part taxon-name-part-type="species" reg="tamarugo">tamarugo</tp:taxon-name-part></tp:taxon-name></italic> (<tp:taxon-name><tp:taxon-name-part taxon-name-part-type="family">Fabaceae</tp:taxon-name-part></tp:taxon-name>) <bold>C</bold> inflorescences of <italic><tp:taxon-name><tp:taxon-name-part taxon-name-part-type="genus" reg="Prosopis">P.</tp:taxon-name-part> <tp:taxon-name-part taxon-name-part-type="species" reg="tamarugo">tamarugo</tp:taxon-name-part></tp:taxon-name></italic> at bud and flowering stages.</p></caption><graphic xmlns:xlink="http://www.w3.org/1999/xlink" xlink:href="zookeys-912-125-g005.jpg" position="float" orientation="portrait" xlink:type="simple" id="oo_380647.jpg"><uri content-type="original_file" xlink:type="simple">https://binary.pensoft.net/fig/380647</uri></graphic></fig></tp:treatment-sec><tp:treatment-sec sec-type="host" id="SECID0EC3AE"><title>Host plants.</title><p>All the specimens of <italic><tp:taxon-name><tp:taxon-name-part taxon-name-part-type="genus" reg="Ithome">I.</tp:taxon-name-part> <tp:taxon-name-part taxon-name-part-type="species" reg="tamarugensis">tamarugensis</tp:taxon-name-part></tp:taxon-name></italic> examined in this study were reared from larvae collected on <italic><tp:taxon-name><tp:taxon-name-part taxon-name-part-type="genus" reg="Prosopis">P.</tp:taxon-name-part> <tp:taxon-name-part taxon-name-part-type="species" reg="tamarugo">tamarugo</tp:taxon-name-part></tp:taxon-name></italic> (Fig. <xref ref-type="fig" rid="F5">5b, c</xref>). This tree is the main host plant of <italic><tp:taxon-name><tp:taxon-name-part taxon-name-part-type="genus" reg="Ithome">I.</tp:taxon-name-part> <tp:taxon-name-part taxon-name-part-type="species" reg="tamarugensis">tamarugensis</tp:taxon-name-part></tp:taxon-name></italic>, although its larvae also feed on inflorescences of at least two other species of <italic><tp:taxon-name><tp:taxon-name-part taxon-name-part-type="genus" reg="Prosopis">Prosopis</tp:taxon-name-part></tp:taxon-name></italic>, <tp:taxon-name><tp:taxon-name-part taxon-name-part-type="genus" reg="Prosopis">P.</tp:taxon-name-part> <tp:taxon-name-part taxon-name-part-type="species" reg="alba">alba</tp:taxon-name-part> <tp:taxon-name-part taxon-name-part-type="authority">Griseb.</tp:taxon-name-part> <tp:taxon-name-part taxon-name-part-type="infraspecific-rank">var.</tp:taxon-name-part> <tp:taxon-name-part taxon-name-part-type="variety" reg="alba">alba</tp:taxon-name-part></tp:taxon-name> and <tp:taxon-name><tp:taxon-name-part taxon-name-part-type="genus" reg="Prosopis">P.</tp:taxon-name-part> <tp:taxon-name-part taxon-name-part-type="species" reg="strombulifera">strombulifera</tp:taxon-name-part> <tp:taxon-name-part taxon-name-part-type="basionym-authority">(Lam.)</tp:taxon-name-part> <tp:taxon-name-part taxon-name-part-type="authority">Benth.</tp:taxon-name-part> <tp:taxon-name-part taxon-name-part-type="infraspecific-rank">var.</tp:taxon-name-part> <tp:taxon-name-part taxon-name-part-type="variety" reg="strombulifera">strombulifera</tp:taxon-name-part></tp:taxon-name> (<xref ref-type="bibr" rid="B29">Vargas and Bobadilla 2000</xref>).</p></tp:treatment-sec><tp:treatment-sec sec-type="etymology" id="SECID0ED6AE"><title>Etymology.</title><p>The specific epithet is derived from the Pampa del Tamarugal, where the type locality of <italic><tp:taxon-name><tp:taxon-name-part taxon-name-part-type="genus" reg="Ithome">I.</tp:taxon-name-part> <tp:taxon-name-part taxon-name-part-type="species" reg="tamarugensis">tamarugensis</tp:taxon-name-part></tp:taxon-name></italic>, La Tirana village, is located.</p></tp:treatment-sec><ref-list><ref id="B30"><mixed-citation xmlns:xlink="http://www.w3.org/1999/xlink" xlink:type="simple"><person-group><name name-style="western"><surname>Vargas</surname><given-names>H</given-names></name><name name-style="western"><surname>Bobadilla</surname><given-names>D</given-names></name><name name-style="western"><surname>Aguilera</surname><given-names>A</given-names></name></person-group> (<year>1986</year>) <article-title>Adaptación morfológica y hábito de oviposición de la polilla del botón floral del <tp:taxon-name><tp:taxon-name-part taxon-name-part-type="genus"/><tp:taxon-name-part taxon-name-part-type="species">tamarugo</tp:taxon-name-part></tp:taxon-name>, <italic><tp:taxon-name><tp:taxon-name-part taxon-name-part-type="genus">Ithome</tp:taxon-name-part></tp:taxon-name></italic> sp. (<tp:taxon-name><tp:taxon-name-part taxon-name-part-type="order">Lepidoptera</tp:taxon-name-part></tp:taxon-name>: <tp:taxon-name><tp:taxon-name-part taxon-name-part-type="family">Walshiidae</tp:taxon-name-part></tp:taxon-name>).</article-title><source>Idesia</source><volume>10</volume>: <fpage>39</fpage>–<lpage>44</lpage>.</mixed-citation></ref><ref id="B29"><mixed-citation xmlns:xlink="http://www.w3.org/1999/xlink" xlink:type="simple"><person-group><name name-style="western"><surname>Vargas</surname><given-names>H</given-names></name><name name-style="western"><surname>Bobadilla</surname><given-names>D</given-names></name></person-group> (<year>2000</year>) <article-title>Insectos asociados al bosque de <tp:taxon-name><tp:taxon-name-part taxon-name-part-type="genus"/><tp:taxon-name-part taxon-name-part-type="species">tamarugo</tp:taxon-name-part></tp:taxon-name>.</article-title> In: <person-group><name name-style="western"><surname>Baldini</surname><given-names>A</given-names></name><name name-style="western"><surname>Pancel</surname><given-names>L</given-names></name></person-group> (<role>Eds</role>) <issue-title>Agentes de daño en el bosque nativo.</issue-title><source>Editorial Universitaria, Santiago, Chile</source>, <fpage>283</fpage>–<lpage>318</lpage>.</mixed-citation></ref><ref id="B2"><mixed-citation xmlns:xlink="http://www.w3.org/1999/xlink" xlink:type="simple"><person-group><name name-style="western"><surname>Artigas</surname><given-names>JN</given-names></name></person-group> (<year>1994</year>) <source>Entomología Económica. Insectos de Interés Agrícola, Forestal, Médico y Veterinario. Volumen II.</source><publisher-name>Ediciones Universidad de Concepción</publisher-name>, <publisher-loc>Concepción, Chile</publisher-loc>, <size units="page">943 pp</size>.</mixed-citation></ref></ref-list></tp:taxon-treatment>
